# Supplementary material for: Role of Matricellular Proteins in Endothelial Cell Inflammation and Atherosclerosis
Source: Antioxidants (Basel). 2025 Nov 6;14(11):1338. doi: 10.3390/antiox14111338 (PMC12649302; doi:10.3390/antiox14111338)
Supplement: Supplementary file 1 [file antioxidants-14-01338-s001.zip]

Archive with 1 entries (1 files):
- antioxidants-3927678-supplementary.pdf
